# Supplementary material for: A Validated Methodological Approach to Prove the Safety of Clinical Electromagnetic Induction Systems in Magnetic Hyperthermia
Source: Cancers (Basel). 2024 Jan 31;16(3):621. doi: 10.3390/cancers16030621 (PMC10854696; doi:10.3390/cancers16030621)
Supplement: Supplementary file 1 [file cancers-16-00621-s001.zip]

Archive with 1 entries (1 files):
- cancers-2810322-supplementary.pdf
